# Supplementary material for: The Ability of Silicon Fertilisation to Alleviate Salinity Stress in Rice is Critically Dependent on Cultivar
Source: Rice (N Y). 2022 Feb 2;15:8. doi: 10.1186/s12284-022-00555-7 (PMC8810965; doi:10.1186/s12284-022-00555-7)
Supplement: Supplementary file 1 — Additional file 1. Table S1: Germplasm used in this study. Fig. S1: correlations between relative growth rate (RGR) and tissue Si for plants grown hydroponically. Table S2: Tissue Na+ concentrations for plants grown hydroponically. Table S3: Tissue Si contents for plants grown hydroponically. Table S4: Shoot and panicle dry weights for plants grown in compost. [file 12284_2022_555_MOESM1_ESM.xlsx]

## Sheet: Suppl_Table1
Supplementary Table1: Germplasm used in this study
GSOR IDa	Accession Name	Country of Origin
301003	Ai-Chiao-Hong	China		a: https://www.ars.usda.gov/southeast-area/stuttgart-ar/dale-bumpers-national-rice-research-center/docs/genetic-stocks-oryza-gsor-collection-home/
301008	Asse Y Pung	Philippines
301034	CS-M3	United States
301388	Heukgyeong	South Korea
301108	NSF-TV 116	Unknown
301115	Pagaiyahan	Taiwan
301156	Trembese	Indonesia
301157	Tsipala 421	Madagascar
301251	Shim Balte	Iraq
301267	Gambiaka Sebela	Mali
301396	Upland	Ponape Island
301401	IR64	Philippines
301402	LaGrue	United States
FL478		Philippines
CSR28		Philippines
IR74371		Philippines
IR83383		Philippines
IR154		Philippines
OM4900		Philippines

## Sheet: Suppl_Table2
		Shoot Na														Root Na
	Cultivar	Low Si						High Si							Cultivar	Low Si						High Si
		No Na			With Na			No Na			With Na					No Na			With Na			No Na			With Na
	GSOR3	105	±	46	902.5	±	102	61	±	7	513	±	60		GSOR3	401	±	11	762	±	74	356	±	8	690	±	55
	GSOR8	178	±	27	1951	±	459	121	±	11	885	±	156		GSOR8	328	±	20	763	±	25	346	±	13	679	±	38
	GSOR32	172	±	22	2975	±	243	129	±	11	2060	±	364		GSOR32	288	±	14	629	±	143	334	±	13	704	±	130
	GSOR80	184	±	50	2682	±	240	192	±	21	1690	±	592		GSOR80	330	±	54	913	±	86	316	±	12	750	±	33
	GSOR100	189	±	17	2453	±	231	178	±	7	1700	±	439		GSOR100	299	±	34	755	±	68	354	±	30	641	±	29
	GSOR107	111	±	11	1145	±	107	110	±	1	742	±	112		GSOR107	420	±	26	748	±	41	457	±	12	725	±	40
	GSOR147	161	±	12	1927	±	387	147	±	11	931	±	195		GSOR147	323	±	16	684	±	25	297	±	22	564	±	24
	GSOR148	195	±	16	1701	±	84	231	±	27	1185	±	54		GSOR148	296	±	16	554	±	54	267	±	20	677	±	38
	GSOR241	152	±	16	2816	±	119	150	±	22	1471	±	164		GSOR241	321	±	10	692	±	21	263	±	16	760	±	64
	GSOR257	146	±	27	2047	±	674	112	±	42	1271	±	430		GSOR257	407	±	19	983	±	45	419	±	27	765	±	53
	GSOR379	141	±	17	2140	±	397	135	±	11	1142	±	164		GSOR379	429	±	67	892	±	91	355	±	14	672	±	10
	GSOR402	167	±	47	2224	±	337	89	±	13	963	±	115		GSOR402	324	±	21	646	±	39	389	±	26	679	±	42
	IR83383	98	±	10	1648	±	74	114	±	25	755	±	nd		IR83383	339	±	16	640	±	24	357	±	32	625	±	26
	CSR28	nd	±	nd	nd	±	nd	nd	±	nd	nd	±	nd		CSR28	312	±	22	1100	±	49	326	±	15	677	±	36
	FL478	nd	±	nd	nd	±	nd	nd	±	nd	nd	±	nd		FL478	294	±	13	762	±	35	371	±	27	1070	±	301
	IR64	84	±	nd	1787	±	nd	99	±	nd	2372	±	nd		IR64	nd	±	nd	nd	±	nd	nd	±	nd	nd	±	nd
	OM4900	100	±	nd	1884	±	nd	103	±	nd	1798	±	nd		OM4900	nd	±	nd	nd	±	nd	nd	±	nd	nd	±	nd
	Average	145	±	37	2019	±	571	131	±	43	1299	±	535		Average	341	±	48	768	±	147	347	±	52	712	±	112

## Sheet: Suppl_Table3
Shoot Si (% DW)
Si (mM)	0			0			0.07			0.07			0.4			0.4			0.4			1			1			1			3			3			3
Na (mM)	0			50			0			50			0			50			80			0			50			80			0			50			80
IR64	0.44	±	0.04	0.63	±	0.08	0.48	±	0.01	1.1	±	0.1	0.97	±	0.07	2.97	±	0.75	2.83	±	0.13	2.11	±	0.25	3.74	±	0.64	5.63	±	NA	4.62	±	0.01	5.21	±	0.07	5.89	±	0.88
IR743	0.34	±	0.08	0.82	±	0.1	0.51	±	0.01	0.89	±	0.17	1.18	±	0.26	2.15	±	0.23	3.1	±	0.04	1.53	±	0.07	3	±	0.17	4.02	±	NA	2.1	±	0.11	4.27	±	0.35	5.03	±	0.4
CSR28	0.33	±	0.04	1.03	±	NA	0.48	±	0.01	0.88	±	0.12	0.83	±	0.12	2.25	±	0.34	2.29	±	0.03	1.37	±	0.14	2.57	±	0.05	3.32	±	NA	1.8	±	0.13	4.11	±	0.25	5.24	±	0.08
FL478	0.34	±	0.11	0.75	±	0.16	0.41	±	0.02	0.58	±	0.17	0.85	±	0.13	2.33	±	0.73	2.52	±	0.21	1.04	±	0.04	2.05	±	0.07	3.02	±	0.43	1.6	±	0.09	3.64	±	1.79	5.02	±	0.08
OM4900	0.42	±	0.06	0.62	±	0.05	0.39	±	0	0.91	±	0.07	1.05	±	0.14	2.85	±	0.41	3.21	±	0.13	1.92	±	0.02	4.67	±	0.3	3.9	±	NA	3.65	±	0.92	5.52	±	0.12	4.46	±	0.13
IR154	0.41	±	0.14	0.86	±	NA	0.48	±	0.03	0.83	±	0.11	1.11	±	0.26	2.16	±	0.25	2.95	±	0.22	1.38	±	0.05	2.49	±	0.15	4.02	±	NA	1.54	±	0.25	4.53	±	0.59	4.2	±	0.08
GSOR3	NA	±	NA	NA	±	NA	0.37	±	0.03	0.61	±	0.03	1.2	±	NA	2.33	±	0.19	2.24	±	0.31	1.94	±	NA	2.55	±	0.15	NA	±	NA	NA	±	NA	4.67	±	0.4	NA	±	NA
GSOR107	NA	±	NA	NA	±	NA	0.47	±	0.03	0.74	±	0.11	1.09	±	NA	2.46	±	0.24	2.62	±	0.35	2.3	±	NA	3.19	±	0.02	NA	±	NA	NA	±	NA	4.3	±	0.33	NA	±	NA
Root Si (% DW)
Si (mM)	0			0			0.07			0.07			0.4			0.4			0.4			1			1			1			3			3			3
Na (mM)	0			50			0			50			0			50			80			0			50			80			0			50			80
IR64	0.27	±	0.05	0.22	±	NA	0.25	±	0.06	NA	±	NA	0.26	±	0.06	0.61	±	0.4	0.68	±	0.04	0.74	±	0.05	0.88	±	0.05	NA	±	NA	1.13	±	0.86	3.73	±	1.93	1.67	±	0.5
IR743	0.28	±	0.01	NA	±	NA	0.18	±	NA	0.26	±	NA	0.36	±	0.06	0.47	±	0.17	0.45	±	NA	0.53	±	0.08	0.83	±	0.15	1.53	±	1.32	1.01	±	0.53	4.12	±	3.99	1.35	±	NA
CSR28	0.28	±	0.05	NA	±	NA	0.28	±	NA	0.4	±	NA	0.45	±	0.07	0.5	±	0.05	0.74	±	0.53	0.49	±	0.09	0.56	±	0.14	2.91	±	1.96	1.49	±	0.74	1.83	±	1.29	1.52	±	0.87
FL478	0.25	±	0.06	0.34	±	NA	0.23	±	NA	0.36	±	NA	0.29	±	0.06	0.68	±	0.36	0.61	±	0.07	0.56	±	0.09	0.64	±	0.13	1.06	±	0.4	0.55	±	0.16	1.55	±	0.68	1.16	±	0.38
OM4900	0.2	±	0.02	0.2	±	NA	NA	±	NA	NA	±	NA	0.29	±	0.01	0.76	±	0.99	1.25	±	0.1	0.56	±	0.09	0.76	±	NA	0.68	±	0.18	1.4	±	0.94	1.79	±	0.61	1.61	±	0.89
IR154	0.25	±	0.06	NA	±	NA	0.19	±	NA	0.35	±	NA	0.45	±	0.14	0.62	±	0.44	0.79	±	0.6	0.39	±	0.1	0.65	±	0.1	1.07	±	0.56	1.59	±	0.73	2.03	±	0.68	1.29	±	0.57
GSOR3	NA	±	NA	NA	±	NA	0.21	±	0.04	0.25	±	0.05	0.31	±	0.18	0.37	±	0.3	0.68	±	0.48	0.47	±	0.08	0.69	±	0.12	1.43	±	0.59	NA	±	NA	1.85	±	0.35	NA	±	NA
GSOR107	NA	±	NA	NA	±	NA	0.22	±	0.09	0.29	±	0.03	0.4	±	0.16	0.46	±	0.22	0.66	±	0.26	0.54	±	0.11	0.84	±	0.11	NA	±	NA	NA	±	NA	1.8	±	0.14	NA	±	NA

## Sheet: Suppl_Table4
	Cultivar	EC	Si	Shoot DW (g)			Panicle DW (g)
	IR64	0	0	63.8	±	12.55	23.13	±	8.75
	IR64	4	0	48.03	±	8.81	13.77	±	4.91
	IR64	6	0	41.93	±	6.87	9.23	±	5.91
	IR64	8	0	35.83	±	4.1	7.7	±	5.78
	IR64	0	90	70.33	±	24.41	14.87	±	0.55
	IR64	4	90	59.93	±	22.98	11.6	±	0.3
	IR64	6	90	55.63	±	16.86	8.57	±	3.79
	IR64	8	90	46.73	±	23.35	3.63	±	1.8
	IR64	0	130	64.23	±	14.8	14.5	±	2.56
	IR64	4	130	54.87	±	14.6	10.87	±	2.12
	IR64	6	130	52.37	±	13.12	6.27	±	3.53
	IR64	8	130	52.03	±	12.45	4.6	±	2.39
	CSR28	0	0	67.77	±	25.03	3.77	±	0.83
	CSR28	4	0	54.17	±	23.85	3.33	±	1.02
	CSR28	6	0	51.63	±	24.81	1.39	±	0.57
	CSR28	8	0	43.8	±	21.57	1.08	±	0.41
	CSR28	0	90	66.03	±	30.47	4.03	±	1.12
	CSR28	4	90	59.13	±	30.77	4.01	±	0.79
	CSR28	6	90	62.93	±	33.49	2.03	±	1.14
	CSR28	8	90	58.47	±	25.99	1.73	±	0.12
	CSR28	0	130	69.3	±	33.15	4.57	±	1.1
	CSR28	4	130	64.93	±	35.45	3.53	±	0.57
	CSR28	6	130	63.57	±	35.27	1.87	±	0.65
	CSR28	8	130	60.9	±	34.15	1.57	±	0.51
	IR74371	0	0	55.43	±	26.39	17.2	±	10.02
	IR74371	4	0	35.37	±	15.33	9.23	±	4.5
	IR74371	6	0	23.33	±	12.6	5.43	±	0.99
	IR74371	8	0	18.57	±	12.4	1.75	±	1.24
	IR74371	0	90	51.7	±	30.07	21.9	±	7.51
	IR74371	4	90	39.13	±	21.57	12.1	±	2.61
	IR74371	6	90	28	±	13.82	5.93	±	1.62
	IR74371	8	90	19.37	±	12.96	2.08	±	1.35
	IR74371	0	130	53.37	±	33.64	20.37	±	8.23
	IR74371	4	130	44.63	±	27.9	13.67	±	4.38
	IR74371	6	130	36.57	±	21.71	5.6	±	4.01
	IR74371	8	130	26.63	±	15.36	4.17	±	3.69
	IR83383	0	0	47.53	±	12.34	10.87	±	3.17
	IR83383	4	0	38.63	±	11.79	7.67	±	0.55
	IR83383	6	0	29.8	±	11.62	5.57	±	2.45
	IR83383	8	0	29.83	±	8.52	4.1	±	1.76
	IR83383	0	90	45.33	±	15.46	11.1	±	2.59
	IR83383	4	90	38.47	±	13.36	7.87	±	0.76
	IR83383	6	90	35.27	±	15.32	6.07	±	0.81
	IR83383	8	90	28.2	±	13.49	3.38	±	2.43
	IR83383	0	130	28.9	±	11.31	7.1	±	1.55
	IR83383	4	130	24.57	±	8.15	5.17	±	1.55
	IR83383	6	130	22.1	±	7.74	3.43	±	0.95
	IR83383	8	130	19.57	±	6.39	1.81	±	0.77
	IR154	0	0	37.3	±	5.74	17.73	±	3.35
	IR154	4	0	27.47	±	10.2	9.67	±	2.29
	IR154	6	0	31.65	±	1.77	4.23	±	0.87
	IR154	8	0	18.23	±	6.79	3.33	±	2.05
	IR154	0	90	39.7	±	7.25	12	±	0.61
	IR154	4	90	27.97	±	9.17	8.1	±	2.78
	IR154	6	90	23.77	±	8.01	4.2	±	2.11
	IR154	8	90	19.9	±	5.01	3.63	±	1.66
	IR154	0	130	33.97	±	15	10.27	±	4.5
	IR154	4	130	29.4	±	10.42	7.83	±	5.41
	IR154	6	130	25.33	±	10.87	6.17	±	2.44
	IR154	8	130	25.13	±	8.03	4.3	±	1.73
	OM4900	0	0	34.23	±	11.03	4.47	±	0.74
	OM4900	4	0	26.77	±	6.59	2.7	±	0.5
	OM4900	6	0	23.37	±	7.5	1.27	±	0.94
	OM4900	8	0	23	±	7.27	1.2	±	0.2
	OM4900	0	90	41.23	±	16.93	5.3	±	2.42
	OM4900	4	90	25.23	±	8.92	2.33	±	0.38
	OM4900	6	90	20.4	±	8.35	2.12	±	1.28
	OM4900	8	90	16.2	±	9.72	0.95	±	0.71
	OM4900	0	130	40.63	±	20.49	5.73	±	2.21
	OM4900	4	130	21.53	±	9.35	1.31	±	0.64
	OM4900	6	130	12.63	±	1.36	0.36	±	0.1
	OM4900	8	130	9.67	±	3.21	0.08	±	0.06
