# Supplementary material for: The Ability of Silicon Fertilisation to Alleviate Salinity Stress in Rice is Critically Dependent on Cultivar
Source: Rice (N Y). 2022 Feb 2;15:8. doi: 10.1186/s12284-022-00555-7 (PMC8810965; doi:10.1186/s12284-022-00555-7)
Supplement: Supplementary file 2 — Additional file 2. Costing model: contains the data used to determine the economic feasibility of Si fertilisation. [file 12284_2022_555_MOESM2_ESM.xlsx]

## Sheet: CostingModel
						MILD (EC<4)		LOW YIELD (~3t/ha) LOW COST INDIA					MILD (EC<4)		LOW YIELD (~3t/ha) LOW COST FIJI					MILD (EC<4)		HIGH YIELD (~7t/ha) HIGH COST
						Growth condition	Production Value (ha-1)	Si costs	Production cost (ha-1)*	Salt-induced yield reduction (%)	Profit (ha-1)		Growth condition	Production Value (ha-1)	Si costs	Production cost (ha-1)	Salt-induced yield reduction (%)	Profit (ha-1)		Growth condition	Production Value (ha-1)	Si costs	Production cost (ha-1)	Salt-induced yield reduction (%)	Profit (ha-1)
						No salinity	625	0	450	0	175		No salinity	1930	0	1700	0	230		No salinity	3600	0	2200	0	1400
						Salinity	356.25	0	450	43	-93.75		Salinity	1100.1	0	1700	43	-599.9		Salinity	2052	0	2200	43	-148
						Salinity plus Si	477.188	54	504	23.65	-26.8125		Salinity plus Si	1473.56	54	1754	23.65	-280.445		Salinity plus Si	2748.6	54	2254	23.65	494.6
						MODERATE (EC=6)							MODERATE (EC=6)							MODERATE (EC=6)
						Growth condition	Production Value (ha-1)	Si costs	Production cost (ha-1)	Salt-induced yield reduction (%)	Profit (ha-1)		Growth condition	Production Value (ha-1)	Si costs	Production cost (ha-1)	Salt-induced yield reduction (%)	Profit (ha-1)		Growth condition	Production Value (ha-1)	Si costs	Production cost (ha-1)	Salt-induced yield reduction (%)	Profit (ha-1)
						No salinity	625	0	300	0	325		No salinity	1930	0	1700	0	230		No salinity	3600	0	2200	0	1400
						Salinity	218.75	0	300	65	-81.25		Salinity	675.5	0	1700	65	-1024.5		Salinity	1260	0	2200	65	-940
						Salinity plus Si	279.688	66	366	55.25	-86.3125		Salinity plus Si	863.675	66	1766	55.25	-902.325		Salinity plus Si	1611	66	2266	55.25	-655
						SEVERE (EC=8)							SEVERE (EC=8)							SEVERE (EC=8)
						Growth condition	Production Value (ha-1)	Si costs	Production cost (ha-1)	Salt-induced yield reduction (%)	Profit (ha-1)		Growth condition	Production Value (ha-1)	Si costs	Production cost (ha-1)	Salt-induced yield reduction (%)	Profit (ha-1)		Growth condition	Production Value (ha-1)	Si costs	Production cost (ha-1)	Salt-induced yield reduction (%)	Profit (ha-1)
						No salinity	625	0	300	0	325		No salinity	1930	0	1700	0	230		No salinity	3600	0	2200	0	1400
						Salinity	125	0	300	80	-175		Salinity	386	0	1700	80	-1314		Salinity	720	0	2200	80	-1480
						Salinity plus Si	175	78	378	72	-203		Salinity plus Si	540.4	78	1778	72	-1237.6		Salinity plus Si	1008	78	2278	72	-1270
